# Supplementary material for: Cyclo (Pro-Tyr) upregulates GmPOD53L to enhance soybean resistance to cyst nematode (Heterodera glycines Ichinohe)
Source: Front Plant Sci. 2025 Jul 23;16:1628555. doi: 10.3389/fpls.2025.1628555 (PMC12325310; doi:10.3389/fpls.2025.1628555)
Supplement: Supplementary Table 1 — List of primers used in this study. [file Table1.xlsx]

## Sheet: Sheet1
Table S1 Primers list
Primer name	Primer sequence（5'-3'）	Purpose
Cons6 /SKIP16-F	CCCAAGACATTGCGAGAG	qRT-PCR validation
Cons6 /SKIP16-R	GGTTGTGTCAAAGCGAGTTC
GmPOD1-q-F	TTCTCTTCCCTTCAGAAGCTCA
GmPOD1-q-R	GGACGCATCACACCCATTGA
GmPOD1-OE-F	catatgcccgtcgaccccgggATGCTTTCTACTAATACTTATTCCCTTCC	Vector construction for overexpression or silence
GmPOD1-OE-R	gcccttgctcaccatggatccTTAACTTCCATTCACTTTCTTACAATCTG
GmPOD1-KO-F	agaaggcctccatggggatccATGCTTTCTACTAATACTTATTCCCTTCC
GmPOD1-KO-R	tgtcttcgggacatgcccgggTTAACTTCCATTCACTTTCTTACAATCTG
